# Supplementary material for: Allometry of Sexual Size Dimorphism in Domestic Dog
Source: PLoS One. 2012 Sep 25;7(9):e46125. doi: 10.1371/journal.pone.0046125 (PMC3458007; doi:10.1371/journal.pone.0046125)
Supplement: Table S1 — Descriptive statistics for male and female size in dog breeds. (XLS) [file pone.0046125.s001.xls]

## Sheet: List1
Breed		Males				Females
Name	No.	n	mean SH	SE	mean ln(SH)	n	mean SH	SE	mean ln(SH)
Irish Wolfhound	160	105	87.0476	0.330772	1.93943	155	80.8645	0.274122	1.90737
Chihuahua Long Coat	218	72	19.9306	0.177275	1.29829	140	19.5429	0.131155	1.28966
Chinese Crested Dog 1	288	100	32.231	0.314683	1.50616	102	29.8578	0.256306	1.47341
Hovawart	190	82	67.2866	0.21726	1.82773	114	62.057	0.181183	1.79258
Flat Coated Retriever 1	121	44	60.5114	0.187117	1.78176	116	57.2888	0.147969	1.75792
Poodle Toy	172/2	78	33.3141	0.19846	1.52203	78	31.7244	0.219482	1.50058
Shetland Sheepdog	88	53	37.7075	0.186361	1.57617	101	35.4208	0.150861	1.54888
Malinois	1503	74	62.4324	0.232759	1.79519	72	58.4028	0.227389	1.76621
Slovakian Hound	244	41	47.8049	0.178816	1.67934	101	43.495	0.0929428	1.63836
Golden Retriever 1	111	71	59.2254	0.149711	1.77243	70	54.5929	0.166654	1.73701
Briard	113	74	66.3041	0.204498	1.82138	67	61.8209	0.217324	1.79096
Rhodesian Ridgeback	146	53	67.6698	0.236747	1.83025	73	62.8082	0.218013	1.79783
Giant Schnauzer	181	62	68.9839	0.208862	1.83862	60	64.4167	0.248204	1.8088
Miniature Schnauzer	183	55	35.0364	0.132862	1.54436	65	33.1692	0.221793	1.52011
Peruvian Hairless Dog)	310	70	46.2786	0.575342	1.66314	49	44.1837	0.775734	1.64207
Labrador Retriever 1	122	37	56.7973	0.161473	1.75428	75	54.6733	0.12538	1.73771
Poodle Medium	172	55	40.8636	0.303862	1.61069	53	38.8113	0.285799	1.58835
Leonberger 2	145	42	75.9286	0.393977	1.88016	61	69.0984	0.30295	1.83921
Prague Ratter	984	33	22.1061	0.239117	1.34368	67	21.6045	0.142082	1.3339
Giant Spitz	97/4	50	47.81	0.52584	1.67825	50	44.79	0.45087	1.65012
Keeshond	97/5	50	50.87	0.40376	1.70581	50	48.12	0.339736	1.6818
Medium size Spitz	97/2	50	33.14	0.380665	1.519	50	31.69	0.269501	1.50015
Small size Spitz	97/1	50	26.51	0.20025	1.42282	50	25.87	0.212281	1.41208
Miniature Spitz	97/3	50	21.71	0.131777	1.33624	50	21.53	0.18539	1.3322
Great Dane	235	29	85.7586	0.571609	1.93301	70	79.6857	0.353944	1.90109
Poodle Miniature	172/1	41	26.5122	0.266234	1.42256	50	26.65	0.236147	1.42479
Czeslovakian Wolfdog	332	43	68.5814	0.304965	1.83602	47	63.4574	0.298714	1.80226
Tervueren	1504	40	63.95	0.443543	1.80543	48	58.8021	0.343938	1.76905
Alpine Dachsbracke	254	38	38.0132	0.237405	1.57964	49	36.2857	0.177377	1.55949
Flanders Cattle Dog	191	42	65.381	0.360994	1.81516	45	62.4444	0.430005	1.79505
Beagle	161	27	38.6667	0.353049	1.58689	59	37.0932	0.185489	1.56899
Border Collie 4	297	28	53.0893	0.374496	1.72472	56	49.7232	0.248998	1.69627
Cavalier King Charles Spaniel	136	30	32.6167	0.31594	1.51286	49	31.5816	0.2179	1.49893
Rottweiler 1	147	24	64.25	0.395857	1.80767	52	59.4231	0.361564	1.77352
German Hunting Terrier	103	36	37.9722	0.155513	1.57935	40	36	0.150852	1.55616
Groenendael	1501	33	63.6061	0.354728	1.80327	42	58.4524	0.299927	1.76658
Parson Russell Terrier	339	35	35.4714	0.197615	1.54966	38	32.9211	0.17843	1.51723
Bernese Mountain Dog	45	36	67	0.351866	1.82586	36	61.6667	0.353553	1.7898
Schnauzer	182	36	49.25	0.231026	1.69224	36	46.8611	0.245282	1.6706
Irish Red Setter	120	32	67.9688	0.267472	1.83219	39	62.0256	0.295004	1.79238
Beauceron	44	35	68.4714	0.333647	1.83533	36	63.9722	0.387782	1.80571
Bearded Collie	271	29	55.3276	0.253395	1.74283	40	51.425	0.255422	1.71098
English Setter 1	2	29	64.2759	0.237477	1.80795	38	59.7368	0.240567	1.77612
Brittany	95	33	50.3939	0.143939	1.70235	34	48.3235	0.182675	1.68404
Gordon Setter	6	31	65.6774	0.31923	1.81725	34	62.3529	0.347854	1.79464
Welsh Springer Spaniel	126	38	48.3158	0.100534	1.68403	24	46.1667	0.166667	1.66429
Bichon Frise	215	26	26.7692	0.362927	1.4267	34	24.6618	0.245022	1.39129
papillon a	77	26	26.7308	0.403095	1.4258	33	25.8788	0.394103	1.41131
Poodle Standard	172/3	28	59.4107	0.387515	1.77363	31	56.9355	0.500936	1.75487
Shih Tzu	208	28	25.1607	0.205824	1.40031	29	23.4517	0.28809	1.3692
Chodsky Dog	983	19	55.5789	0.306516	1.74481	37	51.5811	0.263889	1.7123
English Pointer	1	36	64.7778	0.295767	1.81127	20	61.7	0.447802	1.79006
Chihuahua Smooth Coat	219	19	20.3684	0.376274	1.30763	34	19.3824	0.174153	1.28685
Berndhardiner 1	61	24	79.25	0.692219	1.89863	29	73.6552	0.532851	1.86687
German Short-haired Pointing Dog	119	31	64.5161	0.200113	1.80959	22	60.4545	0.364717	1.78126
Chesapeake Bay Retriever	263	18	60.8056	0.643137	1.78355	32	57.125	0.311895	1.75663
Collie Rough	156	16	58.625	0.464354	1.76789	33	53.0303	0.23631	1.7244
Weimaraner	99	28	66.4464	0.415744	1.82223	21	61.2619	0.47008	1.78693
Newfoundland 1	50	15	71.2333	0.694993	1.85239	32	66.1875	0.565182	1.82027
German Pinscher	184	15	49	0.338062	1.69005	32	46.0625	0.201744	1.66323
Jack Russell Terrier	345	15	27.6333	0.286467	1.4411	31	26.6774	0.224265	1.4257
Fila Brasileiro	225	21	70.6905	0.646857	1.84899	24	66.0417	0.54914	1.81946
Tibetan Spaniel	231	11	26.6364	0.278722	1.42524	26	25.7885	0.225616	1.41102
American Cocker Spaniel	167	12	38.125	0.195837	1.58117	25	35.06	0.210792	1.54463
Nova Scotia Duck Tolling Retriever	312	12	48.875	0.603415	1.68873	23	45.2609	0.3987	1.65537
Alaskan Malamute	243	14	65.1429	0.442981	1.81373	20	59.675	0.482966	1.77552
Dobermann	143	10	70.95	0.320156	1.85091	22	65.0227	0.5806	1.8127
Yorkshire Terrier	86	11	23.5909	0.926426	1.36957	18	21.5	0.534741	1.32988
German Shepherd Dog 2	166	10	65.15	0.33375	1.81386	13	58.2692	0.600788	1.7652
Brussels Griffon	80	11	30.5	0.66401	1.48326	12	27.6667	0.613402	1.4408
Saluki	269	10	70.7	0.213437	1.84943	12	64.5833	0.656648	1.80987
Fox Terrier Smooth	12	12	40	0.353553	1.60189	10	35.65	0.894582	1.55067
Tibetan Mastiff	230	10	70.4	0.845905	1.84726	11	65.3636	0.98186	1.81484
Dalmatian	153	10	61.75	0.490181	1.79053	10	56.9	0.323179	1.75505
